# Supplementary material for: Genome-wide analysis of SET domain genes and the function of GhSDG51 during salt stress in upland cotton (Gossypium hirsutum L.)
Source: BMC Plant Biol. 2023 Dec 19;23:653. doi: 10.1186/s12870-023-04657-2 (PMC10729455; doi:10.1186/s12870-023-04657-2)
Supplement: Supplementary file 2 — Additional file 2. [file 12870_2023_4657_MOESM2_ESM.xlsx]

## Sheet: Sheet1
Table S1. Gene ID, gene renamed, physical and chemical properties of SDGs in four cotton species.
Gene Name	Gene ID	Chromosome	Start	End	Protein Lenth	Intron Number	GRAVY	Instability Index	Isoelectric Point	Molecular weight
GaSDG1	Ga01G2048	Chr01	97863420	97866392	786	4	-0.512214	50.9786	5.27468	88721.8
GaSDG2	Ga02G0194	Chr02	1650040	1650821	92	2	-0.266304	44.0565	6.00933	10425.6
GaSDG3	Ga02G0196	Chr02	1658302	1665711	1538	10	-0.51632	46.4128	5.98704	173897
GaSDG4	Ga02G0197	Chr02	1670749	1678281	1535	10	-0.514919	45.0347	6.06992	173598
GaSDG5	Ga03G0840	Chr03	14494885	14508420	2334	16	-0.69563	44.0955	5.43752	253554
GaSDG6	Ga03G0875	Chr03	16436940	16441671	479	13	-0.174113	43.4783	7.74729	54510.7
GaSDG7	Ga03G1079	Chr03	38942659	38948029	1215	15	-0.571852	43.0013	8.65947	134245
GaSDG8	Ga03G2048	Chr03	126817220	126826941	990	14	-0.854848	42.1705	9.39171	111953
GaSDG9	Ga03G2159	Chr03	129073716	129085850	2474	18	-0.800525	50.9663	6.17706	281611
GaSDG10	Ga04G1283	Chr04	77819196	77826146	701	14	-0.437946	40.0139	9.00883	78036.7
GaSDG11	Ga04G1935	Chr04	95788524	95790518	664	0	-0.424096	34.95	6.79831	73176
GaSDG12	Ga04G2115	Chr04	98124612	98133468	1084	22	-0.569557	49.1749	8.57612	123057
GaSDG13	Ga05G2529	Chr05	24411436	24425682	1970	16	-0.62203	49.6098	7.81932	216388
GaSDG14	Ga05G3061	Chr05	35040993	35042966	657	0	-0.49726	44.2554	8.49373	72862.9
GaSDG15	Ga06G1298	Chr06	55015445	55022186	496	9	-0.683266	41.5212	5.6372	56493.9
GaSDG16	Ga06G2208	Chr06	127180172	127193078	365	11	-0.448219	45.3241	8.44518	41378.2
GaSDG17	Ga07G0363	Chr07	3773599	3784913	2054	19	-0.468793	48.2718	8.51287	225736
GaSDG18	Ga07G1816	Chr07	50901775	50905953	504	11	-0.296032	48.9327	8.73116	57165.9
GaSDG19	Ga08G0582	Chr08	7343239	7348924	484	12	-0.266942	50.8386	8.96512	55152.8
GaSDG20	Ga08G1933	Chr08	114460563	114463679	1038	0	-0.724566	50.6433	5.44702	115578
GaSDG21	Ga08G2250	Chr08	121449911	121455201	726	9	-0.558402	50.9899	5.45003	80769.4
GaSDG22	Ga08G2351	Chr08	123098468	123100391	425	3	-0.596471	42.2518	6.78432	48091.2
GaSDG23	Ga09G1484	Chr09	71600670	71612260	675	9	-0.0288889	46.336	6.71174	73929.1
GaSDG24	Ga09G2632	Chr09	83421307	83423388	693	0	-0.321501	48.9599	5.40712	77631.2
GaSDG25	Ga09G2676	Chr09	83702453	83703625	390	0	-0.124615	55.38	4.47115	43090.2
GaSDG26	Ga10G1635	Chr10	89707495	89719436	1063	23	-0.484666	38.3074	8.05289	120127
GaSDG27	Ga10G2073	Chr10	110747653	110755310	920	16	-0.809565	55.9277	8.83734	103328
GaSDG28	Ga11G0334	Chr11	4234700	4236793	697	0	-0.457676	44.9566	6.38907	76716.6
GaSDG29	Ga11G1377	Chr11	32266371	32268563	366	1	-0.15847	50.6831	5.643	40613.8
GaSDG30	Ga11G1924	Chr11	89908029	89918634	922	16	-0.722234	50.8831	8.71034	103044
GaSDG31	Ga11G2639	Chr11	108553972	108560489	837	8	-0.496416	57.3551	5.98096	93447.2
GaSDG32	Ga12G0291	Chr12	2414552	2422278	1091	22	-0.587351	45.893	8.76772	124413
GaSDG33	Ga12G0656	Chr12	5891601	5894469	919	1	-0.604135	51.6399	8.22599	103103
GaSDG34	Ga12G1328	Chr12	17493870	17497465	475	4	-0.0128421	34.6956	6.0432	52548.3
GaSDG35	Ga12G1657	Chr12	25632777	25639592	893	16	-0.770437	49.5699	7.73047	99664.5
GaSDG36	Ga12G1801	Chr12	29091626	29098849	1019	22	-0.593229	46.7549	7.91602	116349
GaSDG37	Ga13G0037	Chr13	319756	321759	667	0	-0.486057	40.5382	8.28904	74137.3
GaSDG38	Ga13G0911	Chr13	24198509	24200106	522	1	-0.250766	41.041	6.37389	58749.7
GaSDG39	Ga13G2542	Chr13	121160652	121169179	489	10	-0.384049	49.4759	8.89717	55731.3
GaSDG40	Ga14G0368	tig00004177	57274	61441	371	5	-0.622102	57.2623	9.35431	42455.6
GrSDG1	Gorai.001G035300	Chr01	3257118	3269066	1763	16	-0.476574	48.3842	8.59455	193859
GrSDG2	Gorai.001G190900	Chr01	31667729	31672356	558	11	-0.286201	51.7667	9.12481	63233.9
GrSDG3	Gorai.003G018400	Chr03	1381180	1383441	92	2	-0.309783	44.3902	6.38208	10496.7
GrSDG4	Gorai.003G018700	Chr03	1392709	1401038	1590	10	-0.460566	45.4971	5.94334	179708
GrSDG5	Gorai.003G018800	Chr03	1416523	1424629	1495	10	-0.502609	46.4276	6.32774	169467
GrSDG6	Gorai.003G111600	Chr03	34185125	34189264	851	3	-0.483431	47.6726	5.34698	95948
GrSDG7	Gorai.004G061300	Chr04	6062981	6068761	489	11	-0.313292	52.1094	9.24059	55764.5
GrSDG8	Gorai.004G192900	Chr04	51039230	51043193	1064	1	-0.699248	51.1646	5.57252	118698
GrSDG9	Gorai.004G222200	Chr04	55677407	55683589	795	8	-0.504151	50.9098	5.39302	88434.1
GrSDG10	Gorai.005G087500	Chr05	11248345	11262806	2332	16	-0.69464	44.3391	5.3588	253515
GrSDG11	Gorai.005G091200	Chr05	12292855	12297894	496	13	-0.133468	44.8754	7.7062	56377.9
GrSDG12	Gorai.005G115300	Chr05	22538082	22545612	1217	15	-0.566146	44.5097	8.70363	134655
GrSDG13	Gorai.005G196900	Chr05	57079137	57089243	991	14	-0.835015	40.1196	9.45933	111995
GrSDG14	Gorai.005G208600	Chr05	58938189	58951843	2479	18	-0.798588	51.6972	6.31961	282088
GrSDG15	Gorai.006G144800	Chr06	40300737	40304893	337	6	0.010089	60.4315	6.18251	37138.2
GrSDG16	Gorai.006G254500	Chr06	49739100	49742394	693	0	-0.327417	47.761	5.46288	77660.2
GrSDG17	Gorai.006G259000	Chr06	50007748	50010061	390	0	-0.143077	56.2762	4.53339	43016.1
GrSDG18	Gorai.007G149600	Chr07	12646664	12654128	834	8	-0.496163	56.7523	6.03195	92852.5
GrSDG19	Gorai.007G215200	Chr07	23786729	23796782	931	15	-0.671751	51.5402	8.75695	104550
GrSDG20	Gorai.007G256400	Chr07	41643942	41646490	361	1	-0.249861	54.2435	6.09009	39824.8
GrSDG21	Gorai.007G266700	Chr07	44533398	44537743	235	5	-0.200426	45.7413	6.05519	26331.3
GrSDG22	Gorai.007G350900	Chr07	58110934	58115639	697	0	-0.430416	46.1821	6.16859	76652.6
GrSDG23	Gorai.008G125100	Chr08	36443252	36451251	1019	22	-0.594504	46.9193	7.83176	116301
GrSDG24	Gorai.008G139100	Chr08	38989212	38996424	886	16	-0.777991	47.8598	7.36459	98896.6
GrSDG25	Gorai.008G168000	Chr08	43918275	43922924	475	4	-0.0218947	35.0726	6.0432	52512.2
GrSDG26	Gorai.008G231400	Chr08	51753532	51757573	919	1	-0.61839	53.2	8.23018	103014
GrSDG27	Gorai.008G269400	Chr08	54810676	54819536	1091	22	-0.591659	45.3996	8.79956	124581
GrSDG28	Gorai.009G248900	Chr09	20111117	20126421	1970	16	-0.627868	49.9438	7.81603	217060
GrSDG29	Gorai.009G301500	Chr09	27029059	27032532	657	0	-0.494977	44.1015	8.57341	72692.7
GrSDG30	Gorai.010G131600	Chr10	28832644	28838929	507	9	-0.627022	42.5574	5.51329	57593.2
GrSDG31	Gorai.010G220300	Chr10	58934343	58946325	365	11	-0.44411	46.6121	8.3557	41384.1
GrSDG32	Gorai.011G106100	Chr11	12348918	12357283	919	16	-0.805767	55.31	8.91683	103372
GrSDG33	Gorai.011G144000	Chr11	22883173	22897018	1067	23	-0.476382	39.3984	8.19898	120438
GrSDG34	Gorai.012G003100	Chr12	372633	382302	1084	22	-0.560332	49.5939	8.5687	122899
GrSDG35	Gorai.012G020600	Chr12	2539490	2542558	664	0	-0.398946	34.5571	7.07534	73134.1
GrSDG36	Gorai.012G082600	Chr12	13642672	13650189	701	14	-0.420827	41.117	8.92386	77911.5
GrSDG37	Gorai.013G003600	Chr13	266710	269484	667	0	-0.513643	41.5471	8.4829	74089.2
GrSDG38	Gorai.013G087800	Chr13	13403753	13405518	532	0	-0.263722	37.1051	6.77978	59801
GrSDG39	Gorai.013G119500	Chr13	29778225	29780285	426	3	-0.558451	41.8676	7.66163	47948.1
GrSDG40	Gorai.013G240900	Chr13	56041038	56049641	489	10	-0.378323	48.8847	8.92682	55763.4
GhSDG1	GH_A02G0808	A02	14345474	14350212	479	13	-0.183716	43.6735	8.14218	54507.7
GhSDG2	GH_A02G1005	A02	33539798	33545169	1215	15	-0.558601	42.7794	8.72452	134270
GhSDG3	GH_A02G1874	A02	106694236	106701775	1535	10	-0.510033	44.1747	6.0199	173536
GhSDG4	GH_A02G1875	A02	106706813	106714227	1538	10	-0.512419	46.0613	5.96294	173850
GhSDG5	GH_A03G1752	A03	103060122	103069998	990	14	-0.847778	41.0026	9.42697	111949
GhSDG6	GH_A03G1864	A03	105495896	105508010	2465	18	-0.794564	50.4812	6.19843	280537
GhSDG7	GH_A05G2379	A05	23566544	23577869	976	16	-0.648156	50.2809	8.642	109955
GhSDG8	GH_A05G2877	A05	33745281	33747254	657	0	-0.498174	44.6611	8.57341	72890.9
GhSDG9	GH_A05G3503	A05	82287600	82294539	701	14	-0.430243	40.0139	9.00883	78066.8
GhSDG10	GH_A05G4179	A05	108143876	108145870	664	0	-0.429819	35.8589	7.07636	73333.2
GhSDG11	GH_A05G4347	A05	110456519	110465367	1084	22	-0.57417	48.4703	8.60319	122986
GhSDG12	GH_A06G1250	A06	67261012	67266751	492	9	-0.688618	42.2898	5.63294	55990.3
GhSDG13	GH_A06G2084	A06	123262190	123270293	365	11	-0.449315	46.0844	8.44518	41408.2
GhSDG14	GH_A07G0348	A07	3501201	3519341	2051	20	-0.472989	48.3455	8.47812	225098
GhSDG15	GH_A07G1801	A07	52352294	52356473	504	11	-0.297222	49.0355	8.82103	57193
GhSDG16	GH_A08G0552	A08	6493452	6498632	489	11	-0.325971	51.8757	9.29068	55796.5
GhSDG17	GH_A08G1897	A08	111992683	111995799	1038	0	-0.725048	50.725	5.44702	115707
GhSDG18	GH_A08G2186	A08	117858233	117863523	726	9	-0.538843	50.103	5.52295	80641.3
GhSDG19	GH_A09G1457	A09	70491465	70494774	337	6	0.0261128	60.8437	6.65337	37014.2
GhSDG20	GH_A09G2516	A09	81642794	81644875	693	0	-0.322655	48.6038	5.40712	77641.2
GhSDG21	GH_A09G2558	A09	81920906	81922078	390	0	-0.117179	55.38	4.47115	43134.3
GhSDG22	GH_A10G0917	A10	17089793	17097454	920	16	-0.813043	56.364	8.86339	103369
GhSDG23	GH_A10G1478	A10	76715591	76727550	1063	23	-0.47667	38.2365	8.13	120085
GhSDG24	GH_A11G1387	A11	15039415	15048172	964	10	-0.459544	53.6732	7.24694	107110
GhSDG25	GH_A11G2034	A11	31882089	31892921	922	16	-0.718655	50.791	8.69944	103046
GhSDG26	GH_A11G2481	A11	85107728	85111890	371	5	-0.618598	57.2623	9.30583	42436.5
GhSDG27	GH_A11G2547	A11	91601071	91603245	360	1	-0.216944	54.712	5.5616	39893.9
GhSDG28	GH_A11G3484	A11	118145729	118147822	697	0	-0.459254	46.4474	6.88226	76963
GhSDG29	GH_A12G1283	A12	81214617	81221840	1019	22	-0.584396	47.0781	7.82603	116395
GhSDG30	GH_A12G1411	A12	84345323	84352138	886	16	-0.772686	49.1415	7.55864	98816.5
GhSDG31	GH_A12G1709	A12	91422632	91426209	475	4	-0.00778947	34.3185	6.04309	52536.3
GhSDG32	GH_A12G2339	A12	101780060	101782928	919	1	-0.596953	51.1667	8.35912	103086
GhSDG33	GH_A12G2698	A12	105138409	105146346	1091	22	-0.590101	46.8903	8.79112	124447
GhSDG34	GH_A13G0038	A13	356935	358938	667	0	-0.485157	40.1222	8.39515	74095.3
GhSDG35	GH_A13G1221	A13	69940592	69943532	475	5	-0.592842	41.0478	5.92236	53921.5
GhSDG36	GH_A13G2343	A13	107761950	107770472	489	10	-0.379141	49.4759	8.89717	55759.3
GhSDG37	GH_D02G0786	D02	11768165	11781616	2320	16	-0.695388	44.4399	5.31021	252284
GhSDG38	GH_D02G0823	D02	12797063	12801744	482	13	-0.140249	44.4573	7.40029	54808.1
GhSDG39	GH_D02G1050	D02	24279184	24284555	1217	15	-0.565818	44.0906	8.69442	134583
GhSDG40	GH_D02G1908	D02	62603133	62612926	996	14	-0.836647	39.9	9.46997	112610
GhSDG41	GH_D02G2031	D02	64486151	64498323	2479	18	-0.801008	51.5699	6.26101	282025
GhSDG42	GH_D03G0180	D03	1456098	1463838	1538	10	-0.494928	44.9002	6.01018	173681
GhSDG43	GH_D03G0181	D03	1481191	1505598	1534	10	-0.511082	44.702	6.0997	173653
GhSDG44	GH_D03G1208	D03	41635997	41639022	879	3	-0.453129	46.5247	5.23222	98940.5
GhSDG45	GH_D04G0021	D04	371600	380499	1084	22	-0.578967	50.3465	8.60016	123100
GhSDG46	GH_D04G0198	D04	2650779	2652773	664	0	-0.398645	34.8708	7.07489	73041
GhSDG47	GH_D04G0755	D04	14260814	14267852	701	14	-0.430813	40.6519	8.97711	77964.6
GhSDG48	GH_D05G2400	D05	21468260	21482696	1970	16	-0.633909	50.1681	7.94213	217206
GhSDG49	GH_D05G2897	D05	28553250	28555223	657	0	-0.499696	45.0635	8.64478	72757.8
GhSDG50	GH_D06G1263	D06	29859490	29865172	492	9	-0.700407	42.9238	5.58104	56051.4
GhSDG51	GH_D06G2123	D06	62241423	62250217	345	10	-0.445217	43.6319	8.14308	39203.6
GhSDG52	GH_D07G0355	D07	3409899	3421433	2044	20	-0.470254	49.6034	8.53627	224753
GhSDG53	GH_D07G1806	D07	34166709	34170782	504	11	-0.283532	47.8907	8.8211	57123.9
GhSDG54	GH_D08G1911	D08	57678984	57682418	1022	1	-0.704403	50.6418	5.30941	113688
GhSDG55	GH_D08G2200	D08	62317613	62322937	726	9	-0.549449	51.0046	5.52614	80802.5
GhSDG56	GH_D09G1411	D09	40835266	40838602	337	6	0.0175074	59.5912	6.18251	37108.2
GhSDG57	GH_D09G2452	D09	50651828	50653909	693	0	-0.328139	47.6385	5.52904	77747.3
GhSDG58	GH_D09G2490	D09	50914101	50915273	390	0	-0.139487	55.7823	4.55436	42978.1
GhSDG59	GH_D10G1045	D10	12677328	12685117	919	16	-0.809358	55.4774	8.91483	103385
GhSDG60	GH_D10G1414	D10	22844344	22856185	1064	22	-0.463064	39.6896	8.31431	120436
GhSDG61	GH_D11G1423	D11	13180871	13187555	834	8	-0.493046	55.2773	5.90821	92792.4
GhSDG62	GH_D11G2071	D11	24536682	24547260	920	16	-0.730435	51.8598	8.74225	102672
GhSDG63	GH_D11G2473	D11	46078486	46082656	371	5	-0.581402	57.3348	9.27334	42391.5
GhSDG64	GH_D11G2598	D11	51166606	51168787	362	1	-0.259116	53.1315	5.9393	39901.8
GhSDG65	GH_D11G3490	D11	68051681	68053774	697	0	-0.434433	45.9289	6.38907	76635.7
GhSDG66	GH_D12G1301	D12	40404022	40411286	1019	22	-0.592836	46.1878	7.91667	116299
GhSDG67	GH_D12G1429	D12	42888325	42895126	886	16	-0.779571	47.4251	7.56472	98983.7
GhSDG68	GH_D12G1707	D12	47798789	47802446	475	4	-0.0206316	34.4278	6.0432	52474.2
GhSDG69	GH_D12G2354	D12	56008736	56011604	919	1	-0.613819	52.6704	8.15623	103145
GhSDG70	GH_D12G2725	D12	59348575	59356306	1091	22	-0.581302	45.9168	8.7487	124624
GhSDG71	GH_D13G0035	D13	290111	292114	667	0	-0.510945	42.1188	8.4807	74159.3
GhSDG72	GH_D13G0789	D13	13638064	13639662	532	0	-0.256767	37.3081	6.77949	59714.9
GhSDG73	GH_D13G1165	D13	35498360	35501325	476	5	-0.597899	41.9939	6.30466	54019.7
GhSDG74	GH_D13G2338	D13	61720518	61729046	489	10	-0.380164	49.7833	8.92682	55759.4
GbSDG1	GB_A02G0763	A02	12909186	12922739	2332	16	-0.689708	43.3452	5.38728	253142
GbSDG2	GB_A02G0802	A02	14699929	14704668	479	13	-0.173486	43.5082	7.74729	54518.6
GbSDG3	GB_A02G1006	A02	32676534	32681899	1213	15	-0.56521	42.9195	8.66096	134088
GbSDG4	GB_A02G1908	A02	100580126	100583697	732	6	-0.439754	43.7617	6.16461	82496.9
GbSDG5	GB_A02G1909	A02	100588779	100613441	1556	9	-0.478406	46.4108	5.96334	175950
GbSDG6	GB_A03G1822	A03	98870662	98880379	990	14	-0.854848	42.1705	9.39171	111953
GbSDG7	GB_A03G1942	A03	101382402	101394533	2471	18	-0.797005	50.709	6.19883	281200
GbSDG8	GB_A05G2412	A05	24106666	24120356	1762	16	-0.618558	49.6753	7.6048	194171
GbSDG9	GB_A05G2920	A05	34457058	34459031	657	0	-0.502131	44.5463	8.57341	72909
GbSDG10	GB_A05G3578	A05	77966986	77973929	701	14	-0.430813	40.4789	9.03913	78080.8
GbSDG11	GB_A05G4273	A05	104922244	104924328	656	1	-0.429116	35.1021	6.58897	72400
GbSDG12	GB_A05G4438	A05	107273000	107281849	1084	22	-0.579889	49.0352	8.6273	123044
GbSDG13	GB_A06G1290	A06	62932526	62938266	492	9	-0.688618	42.2898	5.63294	55990.3
GbSDG14	GB_A06G2111	A06	114987532	114995763	365	11	-0.449315	46.0844	8.44518	41408.2
GbSDG15	GB_A07G0340	A07	3679407	3689858	2023	18	-0.47301	47.766	8.55239	222146
GbSDG16	GB_A07G1842	A07	51131872	51143167	783	19	-0.302682	45.4831	9.12145	88150.2
GbSDG17	GB_A08G0553	A08	6599752	6604935	489	11	-0.325971	51.8757	9.29068	55796.5
GbSDG18	GB_A08G2005	A08	107011455	107014571	1038	0	-0.713198	51.571	5.41837	115567
GbSDG19	GB_A08G2294	A08	113491404	113496694	726	9	-0.549449	50.103	5.48572	80671.3
GbSDG20	GB_A09G1579	A09	66387795	66391103	337	6	0.0468843	60.8437	6.59681	36990.2
GbSDG21	GB_A09G2626	A09	77666567	77668648	693	0	-0.322655	48.6038	5.40712	77641.2
GbSDG22	GB_A09G2662	A09	77942099	77943271	390	0	-0.104359	56.2592	4.47115	43075.2
GbSDG23	GB_A10G0954	A10	17205446	17213106	920	16	-0.813478	56.2718	8.91483	103368
GbSDG24	GB_A10G1563	A10	72873286	72885238	1063	23	-0.479962	38.3074	8.05289	120173
GbSDG25	GB_A11G1394	A11	15068800	15075321	837	8	-0.500836	57.0744	6.00609	93433.2
GbSDG26	GB_A11G2057	A11	31852808	31863671	921	16	-0.701412	50.825	8.69944	102905
GbSDG27	GB_A11G2440	A11	80377869	80382031	371	5	-0.622102	57.2623	9.35431	42455.6
GbSDG28	GB_A11G2612	A11	86538998	86541148	360	1	-0.216944	54.712	5.5616	39893.9
GbSDG29	GB_A11G3559	A11	113097929	113100022	697	0	-0.472453	45.8804	6.88379	77007
GbSDG30	GB_A12G1351	A12	74412157	74417094	527	15	-0.410626	44.2254	7.19879	59868.8
GbSDG31	GB_A12G1484	A12	77628138	77634952	886	16	-0.782506	48.558	7.56342	98952.6
GbSDG32	GB_A12G1791	A12	85129898	85133478	475	4	0.00315789	34.5783	6.04309	52548.4
GbSDG33	GB_A12G2432	A12	95756664	95762114	993	3	-0.577442	49.393	7.79424	111408
GbSDG34	GB_A12G2797	A12	99203448	99211403	1091	22	-0.592942	46.5394	8.81149	124488
GbSDG35	GB_A13G0034	A13	282838	284841	667	0	-0.474213	40.8876	8.48567	74093.4
GbSDG36	GB_A13G1318	A13	72120961	72123901	475	5	-0.598316	42.6051	5.9206	53923.5
GbSDG37	GB_A13G2488	A13	110311453	110320234	489	10	-0.378937	49.4759	8.89717	55722.3
GbSDG38	GB_D02G0824	D02	11612490	11625946	2320	16	-0.69306	44.5122	5.29781	252179
GbSDG39	GB_D02G0863	D02	12642298	12646979	482	13	-0.140249	44.4573	7.40029	54808.1
GbSDG40	GB_D02G1093	D02	23669287	23674659	1217	15	-0.566886	43.9966	8.73393	134435
GbSDG41	GB_D02G1979	D02	61587498	61597292	996	14	-0.848896	40.3102	9.46572	112615
GbSDG42	GB_D02G2092	D02	63549658	63561860	2488	18	-0.79574	51.7361	6.26124	282858
GbSDG43	GB_D03G0172	D03	1470752	1478247	1538	10	-0.489727	45.5358	5.92822	173688
GbSDG44	GB_D03G0173	D03	1495668	1503094	1502	10	-0.497337	45.4537	6.15739	170214
GbSDG45	GB_D04G0026	D04	269583	278386	1084	22	-0.565683	50.0375	8.62176	123235
GbSDG46	GB_D04G0196	D04	2489938	2491932	664	0	-0.396235	34.8708	6.4155	73085
GbSDG47	GB_D04G0784	D04	13985152	13992185	701	14	-0.426248	40.8806	8.94378	77937.5
GbSDG48	GB_D05G2417	D05	21745401	21759836	1970	16	-0.629645	50.642	7.93814	217046
GbSDG49	GB_D05G2904	D05	28725857	28727830	657	0	-0.494977	44.4099	8.64768	72775.8
GbSDG50	GB_D06G1311	D06	28988963	28994660	507	9	-0.644576	44.3838	5.77435	57432
GbSDG51	GB_D06G2216	D06	59764654	59774434	364	11	-0.428571	43.372	7.95541	41278.9
GbSDG52	GB_D07G0347	D07	3477279	3488567	2057	19	-0.475596	48.9803	8.60777	226448
GbSDG53	GB_D07G1895	D07	35010105	35014178	504	11	-0.277381	47.8907	8.89736	57065.9
GbSDG54	GB_D08G1992	D08	56163513	56166626	1037	0	-0.716876	50.8041	5.41843	115430
GbSDG55	GB_D08G2285	D08	60893621	60898945	726	9	-0.549449	51.0046	5.52614	80802.5
GbSDG56	GB_D09G1420	D09	42286574	42289910	337	6	0.0175074	59.5912	6.18251	37108.2
GbSDG57	GB_D09G2460	D09	52415110	52417191	693	0	-0.328139	47.6385	5.52904	77747.3
GbSDG58	GB_D09G2499	D09	52689450	52690622	390	0	-0.139487	55.7823	4.55436	42978.1
GbSDG59	GB_D10G1037	D10	12888759	12896548	919	16	-0.805441	54.7307	8.91483	103446
GbSDG60	GB_D10G1402	D10	23567456	23579376	1064	22	-0.454135	38.6218	8.30425	120418
GbSDG61	GB_D11G1426	D11	13107301	13109262	236	5	-0.238983	60.8598	6.74039	26799
GbSDG62	GB_D11G1437	D11	13199292	13205975	834	8	-0.493285	55.2773	5.90821	92776.4
GbSDG63	GB_D11G2110	D11	24587056	24597708	920	16	-0.733696	51.8141	8.74064	102748
GbSDG64	GB_D11G2515	D11	46393207	46397375	371	5	-0.567116	57.3348	9.27334	42417.6
GbSDG65	GB_D11G2626	D11	51980399	51982580	362	1	-0.261326	53.584	5.9393	39911.8
GbSDG66	GB_D11G3534	D11	68776030	68778123	697	0	-0.434433	45.9289	6.38907	76635.7
GbSDG67	GB_D12G1343	D12	39323545	39330811	1019	22	-0.597939	46.1596	7.91667	116287
GbSDG68	GB_D12G1477	D12	41851647	41858448	886	16	-0.776411	47.8598	7.56472	98967.7
GbSDG69	GB_D12G1772	D12	46807987	46814775	475	4	-0.0254737	35.1406	6.123	52527.3
GbSDG70	GB_D12G2437	D12	55110699	55113567	919	1	-0.609358	53.6601	8.15746	103129
GbSDG71	GB_D12G2803	D12	58440340	58448155	1091	22	-0.585885	45.5316	8.7487	124593
GbSDG72	GB_D13G0031	D13	229161	233792	687	1	-0.494032	41.2805	8.56238	76336.8
GbSDG73	GB_D13G0815	D13	13216196	13217794	532	0	-0.250752	37.9923	6.77824	59682.9
GbSDG74	GB_D13G1235	D13	32590679	32593644	476	5	-0.595168	41.796	6.22389	54000.6
GbSDG75	GB_D13G2425	D13	58372975	58381505	489	10	-0.380164	49.7833	8.92682	55759.4
