# Supplementary material for: Genome-wide analysis of SET domain genes and the function of GhSDG51 during salt stress in upland cotton (Gossypium hirsutum L.)
Source: BMC Plant Biol. 2023 Dec 19;23:653. doi: 10.1186/s12870-023-04657-2 (PMC10729455; doi:10.1186/s12870-023-04657-2)
Supplement: Supplementary file 3 — Additional file 3. [file 12870_2023_4657_MOESM3_ESM.xlsx]

## Sheet: Sheet1
Table S2 The detected motifs in GhSDG proteins
Motif name	Sequence	Description
motif_1	EIKGWGLRALEPIPAGEFVCEYVG	SET domain
motif_2	FVIDATRKGNVARFINHSC	NA
motif_3	HIGLFAKRDIPAGEELTYDYG	SET domain
motif_4	KPLIYECGPKCGCNPSCKNRVSQRGJKVKLEVFKT	SET domain
motif_5	GKVYVYDGLYKVZESWMEKGKSGCNVFKYKLVRJPGQPEAT	SAD/SRA domain
motif_6	TNGKKRIGAVPGVEVGDIFFFRMELCLVGLHAQSMAGIDYM	SAD/SRA domain
motif_7	ZASDQKLERGNLALENSLHRGNEVRVIRGFKDA	SAD/SRA domain
motif_8	KPCLCGSSNCRGRLY	NA
motif_9	VATSIVSSGGYEDDAEBPDVLVYTGQGGN	SAD/SRA domain
motif_10	WTTERCAVCRWVEDWDYNKIJICNRCQIAVHQECYGARNVRD	PHD-finger domain
motif_11	LIVSDJTSGAESIPISLVNEVDDEK	NA
motif_12	CSCAVKNGGDFPYTTNG	NA
motif_13	WVHVTCAWFRPEVSFADDEKMEPALGILRIPSDSFVKICVICKQIHGSCT	PHD-zinc-finger like domain
motif_14	SPNCYAQVILVEHBN	NA
motif_15	VENVLLPFEALRRKLSZMEDAKESHSGIIKRPBLKAGNMML	NA
