# Supplementary material for: Genome-wide analysis of SET domain genes and the function of GhSDG51 during salt stress in upland cotton (Gossypium hirsutum L.)
Source: BMC Plant Biol. 2023 Dec 19;23:653. doi: 10.1186/s12870-023-04657-2 (PMC10729455; doi:10.1186/s12870-023-04657-2)
Supplement: Supplementary file 4 — Additional file 4. [file 12870_2023_4657_MOESM4_ESM.xlsx]

## Sheet: Sheet1
Table S3 The identified duplication type of SDG genes
Gene name	Duplication type
GhSDG1	Dispersed
GhSDG2	Dispersed
GhSDG3	Tandem
GhSDG4	Tandem
GhSDG5	Dispersed
GhSDG6	Dispersed
GhSDG7	Dispersed
GhSDG8	WGD
GhSDG9	Dispersed
GhSDG10	WGD
GhSDG11	WGD
GhSDG12	Dispersed
GhSDG13	Dispersed
GhSDG14	Dispersed
GhSDG15	WGD
GhSDG16	WGD
GhSDG17	WGD
GhSDG18	WGD
GhSDG19	Singleton
GhSDG20	Dispersed
GhSDG21	Dispersed
GhSDG22	WGD
GhSDG23	Dispersed
GhSDG24	WGD
GhSDG25	WGD
GhSDG26	Dispersed
GhSDG27	Dispersed
GhSDG28	Dispersed
GhSDG29	Dispersed
GhSDG30	Dispersed
GhSDG31	WGD
GhSDG32	WGD
GhSDG33	WGD
GhSDG34	Dispersed
GhSDG35	Dispersed
GhSDG36	Dispersed
GhSDG37	WGD
GhSDG38	Singleton
GhSDG39	Dispersed
GhSDG40	Dispersed
GhSDG41	Dispersed
GhSDG42	Tandem
GhSDG43	Tandem
GhSDG44	Dispersed
GhSDG45	WGD
GhSDG46	Dispersed
GhSDG47	Dispersed
GhSDG48	WGD
GhSDG49	Dispersed
GhSDG50	Dispersed
GhSDG51	Dispersed
GhSDG52	Dispersed
GhSDG53	WGD
GhSDG54	WGD
GhSDG55	WGD
GhSDG56	Dispersed
GhSDG57	Dispersed
GhSDG58	Dispersed
GhSDG59	WGD
GhSDG60	Dispersed
GhSDG61	WGD
GhSDG62	WGD
GhSDG63	Dispersed
GhSDG64	Dispersed
GhSDG65	Dispersed
GhSDG66	Dispersed
GhSDG67	Dispersed
GhSDG68	WGD
GhSDG69	WGD
GhSDG70	WGD
GhSDG71	Dispersed
GhSDG72	Singleton
GhSDG73	Dispersed
GhSDG74	Dispersed
GbSDG1	WGD
GbSDG2	Dispersed
GbSDG3	Dispersed
GbSDG4	Tandem
GbSDG5	Tandem
GbSDG6	Dispersed
GbSDG7	Dispersed
GbSDG8	WGD
GbSDG9	Dispersed
GbSDG10	Dispersed
GbSDG11	Dispersed
GbSDG12	WGD
GbSDG13	Dispersed
GbSDG14	Dispersed
GbSDG15	Dispersed
GbSDG16	WGD
GbSDG17	WGD
GbSDG18	Dispersed
GbSDG19	WGD
GbSDG20	Singleton
GbSDG21	Dispersed
GbSDG22	Dispersed
GbSDG23	WGD
GbSDG24	Dispersed
GbSDG25	WGD
GbSDG26	WGD
GbSDG27	Dispersed
GbSDG28	Dispersed
GbSDG29	Dispersed
GbSDG30	Dispersed
GbSDG31	Dispersed
GbSDG32	WGD
GbSDG33	WGD
GbSDG34	WGD
GbSDG35	Dispersed
GbSDG36	Dispersed
GbSDG37	Dispersed
GbSDG38	WGD
GbSDG39	Singleton
GbSDG40	Dispersed
GbSDG41	Dispersed
GbSDG42	Dispersed
GbSDG43	Tandem
GbSDG44	Tandem
GbSDG45	WGD
GbSDG46	Dispersed
GbSDG47	Dispersed
GbSDG48	WGD
GbSDG49	Dispersed
GbSDG50	Dispersed
GbSDG51	Dispersed
GbSDG52	Dispersed
GbSDG53	WGD
GbSDG54	WGD
GbSDG55	WGD
GbSDG56	Dispersed
GbSDG57	Dispersed
GbSDG58	Dispersed
GbSDG59	WGD
GbSDG60	Dispersed
GbSDG61	Dispersed
GbSDG62	WGD
GbSDG63	WGD
GbSDG64	Dispersed
GbSDG65	Dispersed
GbSDG66	Dispersed
GbSDG67	Dispersed
GbSDG68	Dispersed
GbSDG69	WGD
GbSDG70	WGD
GbSDG71	WGD
GbSDG72	Dispersed
GbSDG73	Singleton
GbSDG74	Dispersed
GbSDG75	Dispersed
GaSDG1	Dispersed
GaSDG2	Proximal
GaSDG3	Tandem
GaSDG4	Tandem
GaSDG5	WGD
GaSDG6	Dispersed
GaSDG7	Dispersed
GaSDG8	WGD
GaSDG9	Dispersed
GaSDG10	WGD
GaSDG11	Dispersed
GaSDG12	WGD
GaSDG13	WGD
GaSDG14	Dispersed
GaSDG15	Dispersed
GaSDG16	Dispersed
GaSDG17	Proximal
GaSDG18	Dispersed
GaSDG19	Dispersed
GaSDG20	WGD
GaSDG21	WGD
GaSDG22	Dispersed
GaSDG23	Dispersed
GaSDG24	Dispersed
GaSDG25	Dispersed
GaSDG26	Dispersed
GaSDG27	WGD
GaSDG28	Dispersed
GaSDG29	Dispersed
GaSDG30	WGD
GaSDG31	WGD
GaSDG32	WGD
GaSDG33	WGD
GaSDG34	WGD
GaSDG35	Dispersed
GaSDG36	Dispersed
GaSDG37	Dispersed
GaSDG38	Singleton
GaSDG39	Dispersed
GaSDG40	Dispersed
GrSDG1	Proximal
GrSDG2	WGD
GrSDG3	Proximal
GrSDG4	Tandem
GrSDG5	Tandem
GrSDG6	Dispersed
GrSDG7	WGD
GrSDG8	WGD
GrSDG9	WGD
GrSDG10	WGD
GrSDG11	Dispersed
GrSDG12	Dispersed
GrSDG13	WGD
GrSDG14	Dispersed
GrSDG15	Dispersed
GrSDG16	Dispersed
GrSDG17	Dispersed
GrSDG18	WGD
GrSDG19	WGD
GrSDG20	Dispersed
GrSDG21	Dispersed
GrSDG22	Dispersed
GrSDG23	Dispersed
GrSDG24	Dispersed
GrSDG25	Dispersed
GrSDG26	WGD
GrSDG27	WGD
GrSDG28	WGD
GrSDG29	Dispersed
GrSDG30	Dispersed
GrSDG31	Dispersed
GrSDG32	WGD
GrSDG33	Dispersed
GrSDG34	WGD
GrSDG35	Dispersed
GrSDG36	WGD
GrSDG37	Dispersed
GrSDG38	Singleton
GrSDG39	Dispersed
GrSDG40	Dispersed
