# Supplementary material for: Genome-wide analysis of SET domain genes and the function of GhSDG51 during salt stress in upland cotton (Gossypium hirsutum L.)
Source: BMC Plant Biol. 2023 Dec 19;23:653. doi: 10.1186/s12870-023-04657-2 (PMC10729455; doi:10.1186/s12870-023-04657-2)
Supplement: Supplementary file 5 — Additional file 5. [file 12870_2023_4657_MOESM5_ESM.xlsx]

## Sheet: Sheet1
Table S4. The Ka and Ks values for duplicated gene pairs
Gene pair	Ka	Ks	Ka/Ks	Duplication type
GaSDG12-GaSDG32	0.0780574	0.387023	0.201687	wgd
GaSDG16-GaSDG13	0.713618	3.88384	0.18374	transposed
GaSDG18-GaSDG19	0.154928	0.41416	0.374078	transposed
GaSDG20-GaSDG33	0.157382	0.489304	0.321645	wgd
GaSDG21-GaSDG31	0.126663	0.535613	0.236482	wgd
GaSDG22-GaSDG21	0.386963	4.19124	0.0923265	transposed
GaSDG24-GaSDG11	0.606248	4.47626	0.135436	dispersed
GaSDG27-GaSDG30	0.0667944	0.413052	0.161709	wgd
GaSDG28-GaSDG14	0.304216	3.87783	0.07845	transposed
GaSDG2-GaSDG3	0.0200164	0.0571133	0.350468	proximal
GaSDG37-GaSDG14	0.127213	0.689847	0.184407	transposed
GaSDG39-GaSDG15	0.641752	3.714	0.172793	transposed
GaSDG3-GaSDG4	0.0441413	0.119987	0.367885	tandem
GaSDG5-GaSDG13	0.195486	0.43638	0.447971	wgd
GaSDG6-GaSDG25	0.984557	4.04227	0.243565	dispersed
GaSDG7-GaSDG26	0.911137	4.65723	0.195639	transposed
GaSDG8-GaSDG10	0.338942	4.50467	0.0752425	wgd
GbSDG10-GbSDG18	0.615245	4.4515	0.138211	dispersed
GbSDG10-GbSDG21	0.635675	4.46681	0.142311	dispersed
GbSDG11-GbSDG21	0.608736	4.46964	0.136194	dispersed
GbSDG12-GbSDG34	0.0789862	0.387278	0.203952	wgd
GbSDG14-GbSDG1	0.577165	3.93688	0.146605	transposed
GbSDG15-GbSDG30	0.723656	4.22903	0.171116	dispersed
GbSDG16-GbSDG17	0.126144	0.340814	0.370125	wgd
GbSDG18-GbSDG11	0.613883	4.46914	0.13736	dispersed
GbSDG19-GbSDG25	0.125962	0.532918	0.236363	wgd
GbSDG1-GbSDG8	0.190708	0.396708	0.480726	wgd
GbSDG23-GbSDG26	0.0671557	0.419436	0.16011	wgd
GbSDG28-GbSDG18	0.702467	3.97604	0.176675	dispersed
GbSDG29-GbSDG9	0.31273	2.90906	0.107502	transposed
GbSDG2-GbSDG22	0.978737	4.03414	0.242613	dispersed
GbSDG35-GbSDG9	0.127981	0.655761	0.195165	transposed
GbSDG36-GbSDG19	0.348653	4.24036	0.0822226	transposed
GbSDG37-GbSDG13	0.611164	3.67931	0.166108	transposed
GbSDG38-GbSDG48	0.188421	0.419542	0.449112	wgd
GbSDG3-GbSDG24	0.87706	4.67243	0.18771	transposed
GbSDG40-GbSDG60	0.861802	4.6722	0.184453	transposed
GbSDG41-GbSDG47	0.347242	4.5124	0.0769529	dispersed
GbSDG43-GbSDG44	0.047603	0.141953	0.335343	tandem
GbSDG45-GbSDG71	0.079588	0.366771	0.216996	wgd
GbSDG46-GbSDG49	0.133385	0.616152	0.21648	transposed
GbSDG4-GbSDG5	0.0435314	0.114562	0.37998	tandem
GbSDG51-GbSDG38	0.605469	3.9485	0.153342	transposed
GbSDG52-GbSDG67	0.850839	4.66003	0.182582	dispersed
GbSDG54-GbSDG70	0.176604	0.469715	0.375981	wgd
GbSDG55-GbSDG62	0.126377	0.49833	0.253601	wgd
GbSDG56-GbSDG58	0.781627	3.87691	0.201611	dispersed
GbSDG59-GbSDG63	0.06301	0.417785	0.150819	wgd
GbSDG61-GbSDG43	0.194376	0.618811	0.314112	transposed
GbSDG66-GbSDG49	0.305376	2.71335	0.112546	transposed
GbSDG6-GbSDG10	0.33895	4.5057	0.0752271	dispersed
GbSDG6-GbSDG18	0.756756	4.64789	0.162817	dispersed
GbSDG72-GbSDG49	0.131366	0.727814	0.180494	transposed
GbSDG74-GbSDG55	0.350994	4.29811	0.0816625	transposed
GbSDG75-GbSDG48	0.759149	4.20406	0.180575	transposed
GhSDG11-GhSDG33	0.0802424	0.389018	0.206269	wgd
GhSDG13-GhSDG7	0.729379	3.88749	0.187622	transposed
GhSDG14-GhSDG29	0.84846	4.64872	0.182515	dispersed
GhSDG15-GhSDG16	0.127459	0.343755	0.370785	wgd
GhSDG17-GhSDG32	0.155973	0.512781	0.304171	wgd
GhSDG18-GhSDG24	0.133039	0.533324	0.249452	wgd
GhSDG1-GhSDG21	1.01572	4.03417	0.251779	dispersed
GhSDG22-GhSDG25	0.0651283	0.424986	0.153248	wgd
GhSDG28-GhSDG8	0.310874	3.28423	0.0946566	transposed
GhSDG2-GhSDG23	0.899513	4.65889	0.193074	transposed
GhSDG34-GhSDG8	0.124878	0.660887	0.188955	transposed
GhSDG35-GhSDG18	0.349839	4.24965	0.0823218	transposed
GhSDG36-GhSDG12	0.611164	3.67931	0.166108	transposed
GhSDG37-GhSDG48	0.18998	0.428219	0.443651	wgd
GhSDG39-GhSDG60	0.924904	4.6856	0.197393	transposed
GhSDG3-GhSDG4	0.0445555	0.121776	0.365879	tandem
GhSDG40-GhSDG47	0.347375	4.51184	0.0769919	dispersed
GhSDG42-GhSDG43	0.0430352	0.114372	0.376275	tandem
GhSDG45-GhSDG70	0.0791456	0.371906	0.212811	wgd
GhSDG46-GhSDG49	0.134756	0.619905	0.217382	transposed
GhSDG51-GhSDG37	0.574505	3.95366	0.14531	transposed
GhSDG52-GhSDG66	0.856472	4.64835	0.184253	dispersed
GhSDG54-GhSDG69	0.170798	0.452702	0.377286	wgd
GhSDG55-GhSDG61	0.125838	0.492591	0.25546	wgd
GhSDG56-GhSDG58	0.781627	3.87691	0.201611	dispersed
GhSDG59-GhSDG62	0.0636963	0.429671	0.148244	wgd
GhSDG5-GhSDG9	0.33969	4.50241	0.0754463	dispersed
GhSDG64-GhSDG44	0.642531	3.84114	0.167276	dispersed
GhSDG65-GhSDG49	0.30595	2.91634	0.104909	transposed
GhSDG71-GhSDG49	0.130053	0.697752	0.186388	transposed
GhSDG73-GhSDG55	0.349212	4.2966	0.0812764	transposed
GhSDG74-GhSDG50	0.60747	3.6687	0.165582	transposed
GhSDG8-GhSDG10	0.142183	0.607894	0.233893	wgd
GhSDG9-GhSDG20	0.635675	4.46681	0.142311	dispersed
GrSDG10-GrSDG28	0.191635	0.421433	0.454723	wgd
GrSDG11-GrSDG17	0.898803	4.03339	0.222841	dispersed
GrSDG12-GrSDG33	0.931564	4.68935	0.198655	transposed
GrSDG13-GrSDG36	0.34972	4.51563	0.0774466	wgd
GrSDG15-GrSDG17	0.863367	3.87512	0.222797	dispersed
GrSDG19-GrSDG32	0.0730333	0.464759	0.157142	wgd
GrSDG20-GrSDG6	0.616411	3.8435	0.160378	dispersed
GrSDG21-GrSDG3	0.0482307	0.186056	0.259227	transposed
GrSDG22-GrSDG8	0.614745	4.42779	0.138838	transposed
GrSDG27-GrSDG34	0.0791121	0.368776	0.214526	wgd
GrSDG29-GrSDG8	0.612672	4.47428	0.136932	transposed
GrSDG2-GrSDG7	0.12766	0.292802	0.435992	wgd
GrSDG31-GrSDG10	0.595055	3.96891	0.149929	transposed
GrSDG31-GrSDG28	0.691097	3.88218	0.178018	transposed
GrSDG35-GrSDG8	0.612163	4.4853	0.136482	transposed
GrSDG37-GrSDG8	0.579567	4.46687	0.129748	transposed
GrSDG39-GrSDG9	0.490592	4.16474	0.117796	transposed
GrSDG3-GrSDG4	0.0144978	0.0791133	0.183253	proximal
GrSDG40-GrSDG30	0.643609	3.74073	0.172055	transposed
GrSDG4-GrSDG5	0.041284	0.1275	0.323795	tandem
GrSDG8-GrSDG26	0.165691	0.476557	0.347684	wgd
GrSDG9-GrSDG18	0.123356	0.46194	0.26704	wgd
