# Supplementary material for: Genome-wide analysis of SET domain genes and the function of GhSDG51 during salt stress in upland cotton (Gossypium hirsutum L.)
Source: BMC Plant Biol. 2023 Dec 19;23:653. doi: 10.1186/s12870-023-04657-2 (PMC10729455; doi:10.1186/s12870-023-04657-2)
Supplement: Supplementary file 6 — Additional file 6. [file 12870_2023_4657_MOESM6_ESM.xlsx]

## Sheet: Sheet2
Table S5 . List of Primers used for qPCR analysis of co-expression genes and VIGS experiment of GhSDG51
Gene name	Forward Prime	Reverse Primer
qPCR_A06G0553	AAATCCGTTGCCACAAGTCCCT	TGCTCCTCGGACACAACAAAGG
qPCR_A08G1909	CAGCAAGCAGAGCTGTGTCCTA	GGTTGGCTTGCCATCCTGTTCT
qPCR_A13G0642	CTTTGTTGGGTTCCACCCCCTT	CCTAGCTGGAACAGCCCAGAAC
qPCR_A13G0667	GACCAAAGACATTGAACGCGTCG	TTGCTAGATCCATCCCTTGGCG
qPCR_D05G3871	GCTTGCTACGTGCTTCGTCAAC	GATCAGAAACATTCCGCGCTGC
qPCR_D06G2123	TGTGAGGAGAGGCTTTGGAACA	CGGCACCACAGTGACAATCTTG
qPCR_D08G2727	TCCTACCTGGCACCGTGATCTT	TGCTTTGCCTTAACCTGCCTGT
qPCR_A07G1801	CGCCGCTGCAGCATCAAATAAA	ACTCTTCGATTCAACTGCTTCGG
qPCR_A09G2516	GACCTCAATCTCTGCCCGGAAC	GAAGAGGAAGCGTTAGCCGGAG
qPCR_D09G2452	CGGCCAAGGTGGGCAAGATAAA	TTGCCCCTCAATTCTCGACAGC
qPCR_D12G1301	TTGGGTTTGTAGGGCTTGCGAA	ATCAGTTGGCTTCAGAGCACCC
qPCR_D12G1429	GCCGCCGTTGCTTGTTATTTGA	CTGCCACATCTTTGACGGCTCT
pYL156- SDG51	AAGGTTACCGAATTCTCTAGAACCGAGAAATGTGGAGAGGG	GAGCTCGGTACCGGATCCTATATCTCGCATTGCAAATATG
