# Supplementary material for: Genome-wide analysis of SET domain genes and the function of GhSDG51 during salt stress in upland cotton (Gossypium hirsutum L.)
Source: BMC Plant Biol. 2023 Dec 19;23:653. doi: 10.1186/s12870-023-04657-2 (PMC10729455; doi:10.1186/s12870-023-04657-2)
Supplement: Supplementary file 7 — Additional file 7. [file 12870_2023_4657_MOESM7_ESM.xlsx]

## Sheet: Sheet1
Table S6 The information of genes displayed in the WGNCA network.
Gene ID	Gene Name	Description
GH_A05G2002	MYB44	Transcription factor MYB44
GH_A01G0633	CBSX5	CBS domain-containing protein CBSX5
GH_A01G0825	At1g50590	Pirin-like protein At1g50590
GH_A01G2154	RH37	DEAD-box ATP-dependent RNA helicase 37
GH_A02G1129	LACS4	Long chain acyl-CoA synthetase 4
GH_A02G1779	BT4	BTB/POZ and TAZ domain-containing protein 4
GH_A03G0714	At3g47420	Putative glycerol-3-phosphate transporter 1
GH_A03G1552	NA	NA
GH_A03G2240	NA	Arginine decarboxylase
GH_A04G0389	At3g03300	Endoribonuclease Dicer homolog 2
GH_A04G1373	yrpB	Probable nitronate monooxygenase
GH_A05G0600	pds5b-b	Sister chromatid cohesion protein PDS5 homolog B-B
GH_A05G2040	REM4.1	Remorin 4.1
GH_A05G3259	At4g28440	Uncharacterized protein At4g28440
GH_A05G3421	FBA3	Fructose-bisphosphate aldolase 3, chloroplastic
GH_A05G4244	At5g05200	Uncharacterized aarF domain-containing protein kinase At5g05200, chloroplastic
GH_A06G1054	PUP5	Probable purine permease 5
GH_A06G1076	APX6	Putative L-ascorbate peroxidase 6
GH_A08G0106	NA	NA
GH_A08G0306	YLS3	Protein YLS3
GH_A08G1036	TET8	Tetraspanin-8
GH_A08G1909	YPTM2	GTP-binding protein YPTM2
GH_A10G2261	sll0103	Uncharacterized protein sll0103
GH_A11G0570	At2g21870	Probable ATP synthase 24 kDa subunit, mitochondrial
GH_A11G1045	At1g65750	Putative ribonuclease H protein At1g65750
GH_A11G2923	HIS2A	Histone H2AX
GH_A11G3006	At1g56220	Dormancy-associated protein homolog 3
GH_A12G2220	CCD4	Probable carotenoid cleavage dioxygenase 4, chloroplastic
GH_A12G2892	CML27	Probable calcium-binding protein CML27
GH_A13G0642	TCP7	Transcription factor TCP7
GH_A13G0667	PHOT2	Phototropin-2
GH_A13G2533	ENO3	Cytosolic enolase 3
GH_D01G0279	IMPA1	Importin subunit alpha-1
GH_D01G0543	NCL	Sodium/calcium exchanger NCL
GH_D01G1877	PCKR1	Peptidyl-prolyl cis-trans isomerase
GH_D02G1143	NA	2,3-bisphosphoglycerate-independent phosphoglycerate mutase
GH_D02G2158	ABCG11	ABC transporter G family member 11
GH_D03G0499	CAD9	Probable cinnamyl alcohol dehydrogenase 9
GH_D03G0624	NA	NA
GH_D04G0005	APRR5	Two-component response regulator-like APRR5
GH_D04G0705	NA	Protein yippee-like
GH_D04G1109	menH	Putative 2-succinyl-6-hydroxy-2,4-cyclohexadiene-1-carboxylate synthase
GH_D04G1545	LIR1	Light-regulated protein
GH_D04G1639	SCPL35	Serine carboxypeptidase-like 35
GH_D04G1880	PAP4	Probable plastid-lipid-associated protein 4, chloroplastic
GH_D05G1912	FPP4	Filament-like plant protein 4
GH_D05G2255	pikAIV	Narbonolide/10-deoxymethynolide synthase PikA4, module 6
GH_D05G3323	TRDMT1	tRNA (cytosine-5-)-methyltransferase
GH_D05G3522	NA	Probable glutathione S-transferase
GH_D05G3871	CYP76C3	Cytochrome P450 76C3
GH_D06G1152	At5g10770	Aspartyl protease family protein At5g10770
GH_D06G1716	THI1-2	Thiamine thiazole synthase 2, chloroplastic
GH_D06G1837	ycf33	Uncharacterized protein ycf33
GH_D06G2094	NPF5.1	Protein NRT1/ PTR FAMILY 5.1
GH_D06G2153	NDC80	Probable kinetochore protein NDC80
GH_D07G0478	At3g47420	Putative glycerol-3-phosphate transporter 1
GH_D07G0564	HVA22E	HVA22-like protein e
GH_D07G1584	HPR3	Glyoxylate/hydroxypyruvate reductase HPR3
GH_D08G1288	SPBC119.09c	Uncharacterized protein C119.09c
GH_D08G2727	RAN3	GTP-binding nuclear protein Ran-3
GH_D09G0520	DTX35	Protein DETOXIFICATION 35
GH_D09G1699	At2g37460	WAT1-related protein At2g37460
GH_D09G2005	CRF2	Ethylene-responsive transcription factor CRF2
GH_D09G2433	RPL14B	60S ribosomal protein L14-2
GH_D09G2475	ACP1	Acyl carrier protein 1, chloroplastic
GH_D09G2494	LPD1	Dihydrolipoyl dehydrogenase 1, chloroplastic
GH_D10G0083	Nipbl	Nipped-B-like protein
GH_D11G0236	NA	NA
GH_D11G0647	PAC1	Proteasome subunit alpha type-4-A
GH_D11G1116	DGAT3	Diacylglycerol O-acyltransferase 3, cytosolic
GH_D11G2349	NA	Bifunctional aspartate aminotransferase and glutamate/aspartate-prephenate aminotransferase
GH_D12G0657	PCMP-H61	Pentatricopeptide repeat-containing protein At5g66520
GH_D12G1157	PPH	Pheophytinase, chloroplastic
GH_D12G1711	ADO3	Adagio protein 3
GH_D13G0683	EPHX2	Bifunctional epoxide hydrolase 2
GH_D13G2403	RH37	DEAD-box ATP-dependent RNA helicase 37
